# Supplementary material for: Ablation of Tmcc2 Gene Impairs Erythropoiesis in Mice
Source: Int J Mol Sci. 2022 May 9;23(9):5263. doi: 10.3390/ijms23095263 (PMC9102901; doi:10.3390/ijms23095263)
Supplement: Supplementary file 1 [file ijms-23-05263-s001.zip]

Archive with 1 entries (1 files):
- ijms-1685892-supplementary.pdf
